# Supplementary material for: Novel promoters and coding first exons in DLG2 linked to developmental disorders and intellectual disability
Source: Genome Med. 2017 Jul 19;9:67. doi: 10.1186/s13073-017-0452-y (PMC5518101; doi:10.1186/s13073-017-0452-y)
Supplement: Supplementary file 2 — Knowledge-driven analysis results. (XLSX 13 kb) [file 13073_2017_452_MOESM2_ESM.xlsx]

## Sheet: 1. Putative promoters and CFEs
chr	start	end	width	strand	H3K4me3.max	tfbs	cega.con	gene.name	H3K4me1.max	roadmap.promoters.count	cases	dgv	gdd.id.control	ss.donor.f20	fantom5	ss.start	ss.end	Ensembl transcript	Ensembl gene	nth.longest.gene	pv.cases.dgv	pv.cases.coe	cnv.intronic
chr2	236577649	236583540	5892	+	155.75	17	31	AGAP1	23.5303	155	2	1	0	0.782609	5	236579701	236579702	ENST00000409538	ENSG00000157985	193	1	0.608479	0
chr3	114167766	114174803	7038	-	236.498	24	832	ZBTB20	28.6911	292	2	0	0	0.913043	16	114173425	114173426	ENST00000470311,ENST00000482689	ENSG00000181722	118	1	0.608479	1
chr5	14440397	14444098	3702	+	133.44	18	192	TRIO	25.9986	138	1	0	1	0.913044	11	14441469	14441470	ENST00000515710	ENSG00000038382	627	1	1	0
chr5	58722748	58727155	4408	-	98.8158	3	300	PDE4D	8.21372	30	1	0	4	0.565217	1	58726119	58726120			16	1	1	0
chr7	75266093	75269827	3735	-	302.322	47	144	HIP1	28.5885	131	3	1	1	0.826087	3	75268368	75268369			1502	1	0.471409	0
chr11	84147024	84149361	2338	-	66.5958	18	557	DLG2	19.0374	69	11	4	1	0.913043	4	84148430	84148431	ENST00000527466	ENSG00000150672	5	0.0204066	1.25382e-05	2
chr11	84429842	84432885	3044	-	172.022	8	97	DLG2	16.8929	119	13	0	2	0.652174	6	84431338	84431339			5	7.13731e-06	4.71748e-06	7
chr11	84843131	84844944	1814	-	123.964	1	862	DLG2	12.6286	60	3	0	0	0.782609	3	84843811	84843812	ENST00000527088	ENSG00000150672	5	0.411288	0.143084	0
chr17	61227923	61231987	4065	+	136.87	6	194	TANC2	22.6028	51	2	1	5	1	5	61228741	61228742	ENST00000581424	ENSG00000170921	473	1	1	0
chr22	28832791	28840308	7518	-	295.087	63	553	TTC28	19.2702	166	2	0	1	0.913043	2	28838873	28838874	ENST00000490475	ENSG00000100154	159	1	1	0
chr22	36355185	36358538	3354	-	159.403	12	NA	RBFOX2	27.556	113	1	0	0	0.913043	2	36357610	36357611	ENST00000408983	ENSG00000100320	921	1	1	0

## Sheet: 2. Legend
Legend
chr	chromosome of the region
start	starting position of the region (1-based, closed)
end	ending position of the region (closed)
width	size of the region
strand	strand of the functional element (for promoters only)
cega.con	conservation score in vertebrates from CEGA database (http://cega.ezlab.org/)
tfbs	number of transcription factor binding inside the region
fantom5	number of CAGE peaks found in FANTOM5 data (http://fantom.gsc.riken.jp/)
gene.name	HUGO gene name
ss.donor.f20	frequency of the detected splicing site with delta coverage of 20
nth.longest.gene	gene rank according to its length
H3K4me1.max	regarding H3K4me1, it is the maximum -log(10) p-value score of the enrichment peaks (MACS2) found in the region
H3K4me3.max	regarding H3K4me3, it is the maximum -log(10) p-value score of the enrichment peaks (MACS2) found in the region
cases	number of NDD patients overlapping the region
dgv	number of control patients overlapping the region in DGV
gdd.id.control	number of control patients overlapping the region in GDD/ID control cohort
roadmap.promoters.count	number of bins reported as “Active TSS” or “Flanking Active TSS” in 15-state-model in NPC, fetal and adult brain tissues (bin width = 200)
ss.start	splicing site start point (the splicing site is actually in the middle between ss.start and ss.end)
ss.end	splicing site end point (the splicing site is actually in the middle between ss.start and ss.end)
Ensembl transcript	the predicted Ensembl transcript ID at the detected splicing site
Ensembl gene	the corresponding Ensembl gene ID of the transcript
pv.cases.dgv	p-value of the one-tailed Fisher's exact test of DECIPHER + GDD/ID cases vs DGV (n° cases = 6023, n° control = 11987). Bonferroni correction, n = 11
pv.cases.coe	p-value of the one-tailed Fisher's exact test of DECIPHER + GDD/ID cases vs GDD/ID controls (n° cases = 6023, n° control = 19584). Bonferroni correction, n = 11
cnv.intronic	number of purely intronic CNVs overlapping the region
